# Supplementary material for: Predicting medication non-adherence using machine learning: Incorporating Complementary and Alternative Medicine (CAM) beliefs in Malaysian chronic disease patients
Source: PLoS One. 2026 Jul 30;21(7):e0354682. doi: 10.1371/journal.pone.0354682 (PMC13423157; doi:10.1371/journal.pone.0354682)
Supplement: S2 File — (XLSX) [file pone.0354682.s004.xlsx]

## Sheet: all_CAM_medAdherence_cleaned_da
Age	Gender	Race	Religion	Marital	Education	Employment	Income	Diabetes	Hypertension	Dyslipidaemia	Medication	Dose	Duration	Health	CAMuser	T_Nat	T_Par	T_Hol	Adherence
3	2	3	3	2	2	2	2	2	1	2	4	5	84	4	2	41	25	36	1
4	1	2	2	2	2	1	3	2	2	2	4	4	120	4	2	39	25	36	2
3	2	2	2	2	2	3	2	2	2	2	4	5	120	3	1	26	19	29	2
3	1	3	3	2	2	1	1	2	2	2	6	8	180	3	1	30	25	26	1
4	2	1	1	1	2	1	2	2	2	2	2	3	120	4	1	30	25	26	2
4	2	1	1	2	1	1	2	2	2	2	7	10	180	3	1	36	25	30	2
2	2	2	2	2	2	2	5	2	1	1	5	7	48	2	2	36	26	33	1
5	1	2	2	2	2	1	4	2	2	2	6	7	240	3	2	37	27	33	1
4	2	1	1	2	1	1	2	1	2	2	4	5	144	4	1	27	21	27	2
3	2	1	1	2	2	2	4	2	2	2	5	9	132	3	2	39	28	33	1
1	1	2	2	2	3	2	6	2	2	1	4	7	180	2	1	27	23	29	2
5	2	1	1	2	1	1	1	2	2	2	8	10	336	4	1	42	27	33	2
5	1	2	2	2	1	1	3	2	2	2	5	6	218	3	2	42	28	29	1
5	1	2	2	2	1	1	2	2	2	1	4	6	228	3	2	38	24	37	1
5	2	2	2	2	1	1	4	2	2	2	4	4	144	3	1	25	22	28	2
2	1	1	1	2	2	2	4	1	2	1	3	3	16	4	2	36	26	33	2
3	2	1	1	1	2	2	4	1	1	2	1	1	29	2	2	38	25	36	1
4	1	2	4	2	2	3	5	1	2	1	1	1	132	2	1	29	24	27	2
4	1	2	2	2	2	1	3	1	1	2	1	1	17	3	1	29	25	27	2
4	1	3	3	2	2	3	4	2	2	2	5	8	96	3	2	42	29	41	1
4	1	3	4	2	3	3	5	2	2	2	6	8	84	3	1	24	20	24	2
4	2	3	3	3	2	1	3	2	1	2	3	4	60	4	2	40	28	34	1
4	2	1	1	2	2	1	3	2	2	2	5	6	84	4	2	42	25	36	1
4	1	1	1	2	2	3	5	2	2	2	4	7	108	4	2	34	20	34	2
3	2	1	1	2	2	2	4	2	2	2	4	5	63	3	1	25	22	24	2
1	2	1	1	1	3	2	5	2	2	2	5	9	180	4	2	37	22	35	1
4	2	2	2	2	1	1	3	2	2	1	5	7	180	3	2	37	25	32	1
3	2	1	1	2	2	3	3	2	2	2	4	5	108	4	2	42	28	33	1
4	1	1	1	2	2	1	3	2	2	2	7	10	84	3	1	26	24	24	2
3	1	2	2	2	3	2	6	1	1	2	2	2	24	2	2	40	27	35	2
1	2	1	1	1	3	2	5	2	1	1	2	3	14	3	1	24	23	28	2
4	1	2	2	2	2	1	2	2	2	2	4	4	84	2	1	25	23	25	2
1	2	3	4	2	3	2	6	1	1	2	2	2	14	2	1	24	23	28	2
2	2	1	1	2	2	2	4	2	2	2	5	6	36	3	2	40	24	32	1
1	1	2	4	1	3	2	6	2	1	2	4	5	12	3	2	37	27	33	2
4	2	1	1	2	2	1	1	1	2	1	1	1	216	3	2	40	26	36	1
2	1	1	1	2	2	2	6	2	1	1	2	4	48	3	2	38	27	36	2
4	2	3	3	2	1	1	1	2	2	2	4	6	230	3	2	37	28	36	2
4	1	1	1	2	1	2	1	2	1	2	2	3	276	3	1	30	25	28	1
4	2	3	3	2	1	1	3	2	2	2	5	6	180	5	2	42	23	37	1
5	1	1	1	2	2	1	1	2	2	2	6	10	180	4	1	26	25	28	1
1	2	1	1	2	3	2	6	1	2	2	3	3	26	2	2	40	31	36	2
6	1	3	4	2	2	1	1	2	2	2	6	7	360	4	1	27	25	28	1
3	1	1	1	2	2	3	4	2	2	2	5	5	96	3	2	36	27	36	1
4	2	1	1	2	2	1	1	2	2	2	5	7	216	3	1	27	22	25	2
5	2	2	2	2	1	1	1	2	2	2	5	6	348	4	1	30	20	24	1
3	1	2	2	1	1	2	3	1	1	2	1	1	60	3	2	42	29	35	1
4	1	1	1	2	2	1	2	1	2	1	1	1	96	3	1	28	20	24	2
4	1	2	2	2	1	1	2	2	2	2	5	7	132	3	2	39	25	31	1
4	1	2	2	2	1	1	2	2	1	2	2	3	156	2	2	36	27	30	2
5	1	2	2	2	1	1	1	2	2	2	6	7	240	4	2	31	23	28	1
4	2	2	2	2	2	1	2	2	2	2	5	6	156	2	1	27	23	28	2
4	2	1	1	2	2	2	3	1	1	2	1	1	96	2	1	32	24	24	2
1	1	2	2	1	3	2	6	2	1	2	5	8	24	3	2	40	25	31	2
3	1	2	4	2	2	2	5	1	1	2	1	1	29	2	2	36	25	24	1
3	1	3	3	2	2	2	4	2	1	1	1	1	12	3	1	24	20	24	2
4	2	3	3	2	2	1	3	1	2	1	1	1	24	3	2	38	28	28	2
4	2	2	2	2	2	3	4	2	2	2	4	5	108	4	1	30	24	30	2
1	2	1	1	1	3	3	6	2	1	1	1	2	29	1	1	27	24	31	2
4	1	1	1	2	1	1	1	1	2	2	2	2	99	4	1	25	21	25	2
5	1	1	1	2	1	1	1	2	2	2	6	10	324	4	1	29	22	26	1
4	2	1	1	2	2	3	3	2	1	1	5	9	156	4	2	42	24	30	1
1	1	1	1	1	3	3	5	2	2	2	6	9	12	4	2	42	28	35	1
1	1	1	1	1	3	2	5	2	2	2	6	8	12	2	1	24	20	24	2
1	1	2	4	1	3	3	6	1	1	2	1	1	12	2	2	40	23	26	2
2	2	1	1	2	2	2	4	1	2	1	1	1	36	1	1	26	24	29	2
3	1	2	2	2	2	2	4	1	1	2	1	1	12	2	1	27	23	23	2
3	2	2	4	2	3	2	5	1	1	2	1	1	27	2	2	42	25	28	1
2	2	1	1	2	3	2	5	2	1	1	2	3	36	2	1	27	23	27	2
1	1	1	1	1	3	2	6	1	1	2	1	1	12	4	2	42	29	30	2
2	1	3	3	2	2	2	3	2	1	1	1	2	17	2	1	27	26	27	1
2	2	1	1	2	3	2	6	2	2	2	4	8	60	3	2	41	23	29	1
4	1	2	2	2	2	1	3	2	2	2	6	7	84	3	2	42	27	31	1
3	2	1	1	2	3	1	3	2	1	1	1	2	12	3	2	40	22	30	1
1	2	1	1	2	2	2	6	2	1	1	2	4	24	3	2	38	28	33	1
3	2	1	1	2	3	2	6	1	2	2	2	2	156	3	2	42	23	25	2
3	2	2	2	2	2	2	5	2	2	2	5	7	108	3	2	41	25	29	1
4	2	3	4	2	2	1	1	2	2	1	4	5	432	4	1	24	23	25	2
3	2	1	1	2	2	1	3	1	1	2	1	1	240	3	1	24	21	28	2
3	2	1	1	2	2	1	2	2	2	2	8	12	240	3	1	24	22	27	2
3	2	1	1	1	1	1	1	2	2	2	6	8	144	3	1	30	22	27	2
3	2	3	3	3	2	1	1	2	2	1	5	7	24	4	1	26	21	27	2
5	1	2	2	2	1	1	1	1	1	2	1	1	180	3	2	38	24	29	2
4	2	1	1	2	2	1	4	2	2	2	7	9	144	4	1	27	24	29	1
3	2	1	1	2	2	2	5	2	1	1	3	4	36	3	2	36	28	30	1
5	2	1	1	2	1	1	1	2	2	2	4	5	252	4	2	36	26	28	1
4	2	1	1	1	2	2	4	1	2	2	2	2	108	3	1	28	22	27	2
2	1	1	1	2	2	2	4	2	2	2	5	5	27	2	2	37	27	27	1
4	2	2	2	2	2	1	3	2	2	2	7	11	60	4	2	37	25	26	1
1	2	1	1	1	3	2	5	1	2	2	2	2	31	3	1	29	23	27	2
4	1	2	2	2	2	3	4	2	1	1	2	4	60	3	2	36	24	25	2
3	1	1	1	2	2	2	6	2	2	2	5	7	72	2	2	38	23	31	1
4	1	2	2	2	2	3	4	1	1	2	1	1	12	2	2	34	23	39	2
4	1	1	1	2	2	1	2	2	2	2	5	8	36	3	2	36	25	38	1
4	1	2	4	2	3	2	6	2	2	2	5	7	84	3	2	40	28	40	1
4	2	1	1	2	2	2	5	2	2	2	4	5	27	3	2	42	24	39	1
4	2	1	1	2	1	1	2	2	2	2	3	3	121	3	1	26	25	38	2
4	1	1	1	2	1	1	2	2	1	1	3	5	121	4	1	28	23	26	1
4	2	2	2	2	2	1	3	1	1	2	1	1	33	2	2	42	25	39	1
1	1	1	1	1	3	2	5	2	1	2	4	6	14	4	2	38	23	38	1
4	2	1	1	2	1	1	1	2	2	2	6	8	180	3	2	40	27	36	1
4	2	2	4	2	2	1	4	2	2	2	4	5	84	2	1	24	20	24	2
5	2	3	3	2	1	1	1	2	2	2	5	8	360	4	1	26	20	24	2
4	1	2	2	2	2	1	2	2	1	2	2	2	144	2	1	24	22	23	2
3	2	2	2	2	2	2	5	2	2	2	5	7	60	4	2	38	23	37	1
4	2	2	2	2	2	2	4	1	1	2	1	1	12	2	1	24	20	24	2
4	2	1	1	2	2	1	3	2	2	2	5	8	60	5	2	40	28	39	2
4	2	1	1	2	2	1	2	2	2	2	5	7	144	3	1	32	23	24	2
4	1	3	4	2	2	3	5	1	1	2	1	1	60	3	2	40	23	38	2
5	2	3	3	2	2	1	3	1	2	1	1	1	60	4	2	34	24	36	2
4	2	1	1	2	2	1	2	1	1	2	1	1	24	3	1	36	25	26	2
1	2	1	1	1	3	1	1	2	1	1	2	4	12	3	1	25	23	25	1
5	2	4	5	3	2	1	1	1	2	1	3	4	360	5	1	24	20	24	2
3	2	1	1	2	2	1	1	1	1	2	1	1	12	3	1	21	23	25	2
1	1	1	1	1	2	2	3	2	2	2	3	4	36	3	1	23	22	25	2
4	1	3	1	2	2	1	1	2	2	2	5	5	240	3	1	27	23	25	2
4	2	3	3	2	3	1	1	2	2	2	5	5	120	1	1	20	19	24	2
2	2	1	1	2	2	2	3	1	2	1	1	1	15	3	2	40	26	39	1
4	1	1	1	2	1	1	1	2	1	1	6	7	132	4	2	35	24	36	1
3	2	2	2	2	2	2	4	1	2	1	1	1	24	2	1	29	22	25	2
4	1	2	2	1	1	2	3	1	2	2	2	2	60	3	1	24	19	22	1
4	2	1	1	2	2	1	2	2	2	2	5	7	84	4	2	35	24	33	1
4	2	3	3	2	2	1	2	2	1	2	2	3	108	2	2	39	25	35	1
3	1	2	2	2	3	3	6	2	2	2	7	11	60	3	1	26	22	22	1
4	2	1	1	2	2	1	2	2	2	2	4	5	144	3	2	37	24	37	1
1	2	2	2	1	3	2	5	2	1	2	3	4	12	2	2	25	22	25	2
3	1	3	4	2	3	2	6	2	2	2	5	7	38	2	1	26	23	26	1
4	2	2	2	1	1	1	4	2	2	2	3	4	96	4	2	27	23	26	1
2	2	1	1	2	3	3	5	2	1	1	1	2	12	2	2	26	22	25	2
4	2	1	1	2	1	1	1	1	2	2	2	2	60	4	2	33	28	32	1
4	1	1	1	2	2	2	4	2	2	2	4	9	72	4	2	40	31	42	1
5	2	2	2	2	1	1	2	2	2	2	5	6	216	4	1	24	20	24	2
3	2	1	1	1	2	2	6	2	2	2	5	7	144	3	2	24	22	28	1
4	2	1	1	2	1	1	1	1	2	2	4	4	60	2	1	24	26	26	2
4	1	1	1	2	2	3	4	1	1	2	1	1	60	2	1	26	23	23	2
3	2	3	4	2	3	2	6	2	2	2	4	4	12	2	2	39	30	35	1
4	2	1	1	2	3	2	6	1	2	2	2	2	36	2	1	33	24	21	2
4	1	1	1	2	2	3	6	2	2	2	6	9	96	3	2	35	25	34	1
2	2	3	3	2	1	1	2	1	2	1	1	1	36	3	1	24	20	24	2
1	1	1	1	1	3	2	4	1	2	2	3	5	24	4	1	28	20	23	2
2	1	1	1	2	3	2	6	2	1	2	3	4	12	2	2	38	26	36	2
4	2	1	1	2	1	1	1	1	1	2	1	1	72	2	2	35	24	36	2
4	2	4	5	2	2	3	5	2	1	1	1	1	84	1	1	36	23	38	2
3	2	1	1	2	3	2	6	1	2	2	2	2	12	2	2	41	28	38	2
1	1	1	1	1	3	2	5	2	2	2	4	4	27	3	1	28	24	26	2
1	2	1	1	1	3	2	6	2	2	2	7	11	180	4	2	37	26	36	1
3	2	1	1	1	2	2	4	1	2	1	1	1	60	1	1	26	22	24	2
3	2	2	2	2	2	3	5	2	1	1	1	2	84	2	1	26	23	24	2
3	1	1	1	2	1	1	3	2	1	1	1	1	38	2	1	24	22	24	2
3	2	1	1	2	2	2	5	2	1	2	2	2	24	2	2	39	24	39	1
1	2	1	1	1	3	2	3	2	1	1	2	6	36	2	1	24	20	24	2
5	2	2	2	2	1	1	2	2	2	2	3	4	180	3	1	36	20	24	1
4	1	1	1	2	2	3	3	2	2	2	5	7	72	4	2	36	23	34	1
2	2	1	1	1	3	2	6	1	2	1	1	3	29	2	2	34	22	36	2
4	1	1	1	2	2	3	4	2	2	2	4	5	108	4	2	34	25	35	1
4	1	3	3	2	2	2	2	1	2	1	1	2	12	3	1	25	20	24	2
3	2	1	1	2	2	2	5	2	2	2	6	9	144	4	2	36	20	36	1
3	1	2	2	1	2	2	4	1	1	2	1	1	36	2	1	24	20	24	2
3	2	1	1	2	2	2	5	2	2	2	4	5	33	3	2	34	22	33	1
2	2	1	1	2	3	2	6	2	2	2	6	8	96	3	2	41	27	37	1
3	2	2	4	2	3	2	6	2	1	2	3	5	84	2	2	35	26	33	1
3	2	1	1	1	3	2	6	1	1	2	1	1	36	2	2	25	22	34	2
1	1	3	4	1	3	2	5	2	2	1	5	10	120	3	1	24	20	24	2
4	1	1	1	2	3	1	5	2	2	1	4	5	144	2	1	22	21	21	2
4	2	1	1	2	1	1	1	2	1	1	3	4	121	2	1	28	19	23	2
4	2	2	2	2	2	1	4	2	2	2	5	6	84	3	2	38	23	35	1
4	1	1	1	2	2	1	5	1	2	2	3	4	144	3	2	36	26	33	2
2	2	1	1	2	3	2	6	2	1	2	3	5	27	2	2	36	24	37	2
1	2	1	1	2	3	2	5	2	1	1	2	3	12	2	1	24	20	24	2
3	2	1	1	2	2	2	5	2	2	2	6	9	108	4	2	38	24	39	1
3	2	3	4	2	2	2	5	1	1	2	2	2	33	2	2	35	20	37	2
4	2	3	4	1	2	1	5	2	2	2	5	6	72	3	2	38	20	34	1
3	1	2	2	2	1	2	2	2	2	2	6	9	108	4	1	26	22	21	1
4	2	1	1	2	2	1	3	2	1	2	3	4	26	2	1	29	22	24	2
2	1	2	2	1	2	2	4	2	1	1	2	2	60	2	2	27	18	23	2
2	2	1	1	2	3	3	6	2	2	2	4	5	108	3	2	37	22	34	1
3	1	1	1	2	1	2	3	2	2	2	6	8	90	3	2	32	20	29	1
4	2	1	1	1	1	1	3	2	1	1	2	2	108	2	1	31	24	24	2
4	2	1	1	2	2	1	3	2	2	2	7	14	156	4	2	34	23	33	1
3	1	2	2	1	2	2	5	2	2	2	8	9	108	3	2	35	21	34	1
4	2	1	1	2	3	1	6	2	2	2	5	6	144	3	2	37	25	33	1
4	1	3	3	2	2	1	1	2	2	2	4	6	156	3	1	24	19	24	1
4	1	2	2	2	2	2	4	1	2	2	3	3	36	2	2	37	24	32	2
4	1	1	1	2	1	1	2	2	2	2	6	9	108	2	1	28	21	23	1
1	2	1	1	1	3	2	6	2	1	2	3	5	84	2	2	33	22	35	1
4	2	1	1	2	1	1	4	2	1	1	3	6	96	4	2	37	24	34	1
3	1	2	2	2	2	2	5	2	2	2	5	7	144	3	2	34	23	32	2
3	1	2	4	2	3	2	6	2	2	2	5	6	67	4	2	36	25	30	2
1	2	1	1	1	3	2	5	2	1	1	2	3	204	2	1	27	22	24	2
1	1	2	4	1	3	3	6	2	2	2	6	8	12	3	2	36	26	36	1
2	1	1	1	2	3	2	6	1	2	1	1	1	27	2	2	39	26	33	2
3	2	2	2	2	3	2	6	2	2	2	5	8	144	3	2	33	22	32	1
2	2	1	1	2	2	1	2	2	2	2	3	4	60	2	1	27	21	25	2
4	2	1	1	2	2	1	4	2	2	2	5	6	89	3	1	27	23	25	1
4	2	2	2	2	1	1	1	1	1	2	1	1	84	2	1	24	20	24	2
2	2	2	2	1	2	2	3	1	2	1	1	1	36	2	1	25	20	24	2
2	1	2	2	1	2	2	5	1	1	2	1	1	36	3	2	28	20	24	2
4	1	3	3	2	2	1	4	2	2	2	7	9	180	3	2	35	23	33	1
4	2	1	1	2	1	1	5	2	2	2	4	6	51	3	2	38	23	34	1
4	2	2	2	2	2	1	1	1	1	2	1	1	12	2	1	25	20	24	2
2	1	2	2	1	2	2	2	1	1	2	1	1	72	3	1	27	23	25	2
2	1	1	1	2	2	2	4	2	1	1	2	4	144	3	2	33	22	34	2
4	1	2	2	2	2	1	5	2	2	2	4	7	144	3	2	40	22	33	1
3	2	1	1	2	2	2	5	2	2	2	6	8	168	4	1	24	20	24	1
3	2	1	1	2	2	2	4	2	1	2	4	6	108	3	2	31	24	27	1
2	2	2	4	2	3	3	6	1	1	2	1	1	12	2	2	33	23	31	2
2	2	2	2	1	3	2	6	2	2	2	5	8	132	3	2	30	21	33	2
3	1	2	4	2	3	2	5	1	1	2	1	1	12	1	1	24	20	24	2
1	1	1	1	1	2	2	3	1	1	2	1	1	12	2	1	21	21	25	2
3	1	1	1	2	2	3	6	2	2	2	7	9	144	3	2	42	23	30	1
1	2	2	4	1	3	2	5	1	1	2	1	1	12	3	1	28	20	23	2
4	2	2	2	2	1	1	4	2	2	2	7	10	120	4	2	32	21	33	1
4	2	2	2	2	2	1	2	1	1	2	1	1	84	2	1	20	22	24	2
2	2	2	4	2	3	1	5	1	1	2	1	1	84	3	2	34	19	35	1
4	2	2	2	2	1	1	4	2	2	2	6	8	72	3	2	38	22	34	1
3	2	2	2	2	1	2	2	1	1	2	1	1	12	3	1	25	20	24	2
1	1	2	2	1	3	3	5	2	2	2	5	6	216	3	1	26	21	23	1
4	2	1	1	2	2	2	3	1	1	2	1	1	84	2	1	26	21	25	2
3	2	3	4	2	3	2	6	2	2	2	7	9	72	3	2	38	20	31	1
3	2	2	2	2	2	2	3	1	1	2	1	1	36	2	1	24	20	24	2
4	2	3	3	2	2	1	5	2	2	2	6	11	144	3	2	41	22	36	1
4	1	1	1	2	2	2	3	2	2	2	4	5	96	2	2	24	20	24	2
4	2	2	2	2	3	1	4	2	2	2	6	8	120	3	2	38	20	32	2
3	2	1	1	2	1	1	3	2	2	2	4	4	144	2	1	24	20	24	2
2	1	1	1	2	3	2	6	2	2	2	3	4	24	3	2	35	23	31	1
4	2	2	2	2	2	1	2	1	2	2	2	2	96	2	1	28	21	28	2
1	2	1	1	2	3	2	6	1	1	2	1	1	12	2	1	29	22	25	2
4	2	3	4	2	2	1	6	2	2	2	6	10	12	1	2	39	23	34	1
4	1	1	1	2	1	1	2	2	2	2	5	10	121	2	1	26	21	30	1
3	2	2	2	2	2	2	3	2	1	2	4	7	24	2	1	27	20	25	2
1	1	1	1	1	3	2	3	2	1	1	4	5	60	2	1	26	21	26	2
3	2	1	1	2	1	1	2	2	2	2	4	7	36	2	1	22	18	21	1
3	1	1	1	2	3	2	5	1	2	1	2	2	12	3	2	25	22	33	2
3	1	1	1	2	2	2	5	2	2	1	5	7	456	4	2	29	22	34	2
5	2	1	1	2	2	1	1	2	2	2	7	8	480	3	1	36	23	29	2
3	1	2	2	2	2	3	4	1	2	1	1	1	12	4	2	33	23	30	1
4	2	1	1	2	2	1	2	2	2	2	5	8	120	5	2	36	26	33	1
4	2	3	3	2	2	1	1	1	2	2	3	3	24	3	1	26	19	28	2
3	2	1	1	2	2	2	5	1	2	2	3	4	48	3	1	26	16	29	2
2	2	2	2	2	2	2	4	2	2	2	5	7	12	4	2	33	27	35	2
3	1	3	3	2	2	3	3	1	1	2	2	2	27	2	1	36	25	33	2
3	1	1	1	2	2	2	3	2	2	2	6	8	60	2	1	28	16	20	2
4	2	1	1	2	2	1	2	2	2	2	7	10	72	3	1	32	22	26	1
4	1	2	2	1	2	2	1	2	1	1	1	2	18	4	2	32	20	32	2
4	1	2	2	2	3	1	6	2	2	2	5	6	180	2	2	41	21	34	2
2	2	3	3	2	2	2	4	2	1	1	2	2	24	2	1	35	22	29	2
1	1	2	4	1	2	2	2	2	1	1	2	2	24	3	2	23	22	17	1
5	2	1	1	2	1	1	1	2	2	2	5	6	240	4	2	39	25	29	2
2	2	1	1	2	3	2	5	2	2	2	5	7	12	2	1	29	14	25	2
5	2	2	2	2	1	1	1	1	1	2	1	1	24	2	1	32	25	27	2
5	2	2	2	2	2	1	2	2	2	2	5	7	204	4	2	42	29	31	1
1	2	1	1	2	3	2	6	2	1	2	3	5	17	4	2	34	27	34	1
2	2	1	1	1	3	3	6	2	2	2	5	9	27	3	1	28	21	24	2
3	1	3	3	2	1	2	3	2	2	2	6	11	48	5	2	32	27	30	1
5	2	1	1	3	1	1	1	2	2	2	7	9	300	3	1	24	16	24	1
4	2	1	1	2	2	1	5	2	2	2	5	8	180	4	2	36	29	30	1
1	2	1	1	2	3	3	2	2	1	2	2	4	24	3	2	32	23	30	1
4	2	3	3	2	1	1	2	2	2	2	5	7	240	4	2	35	22	35	2
4	2	1	1	2	2	1	2	1	2	2	4	6	228	3	2	31	23	26	1
2	2	1	1	2	2	2	4	2	1	1	3	4	168	3	2	32	22	30	2
3	2	1	1	2	2	2	4	1	2	1	3	5	60	3	2	31	25	29	2
2	1	1	1	2	2	3	4	2	2	1	4	6	48	5	1	24	19	27	2
3	2	2	2	2	1	1	4	2	1	2	4	6	12	4	1	25	23	21	2
4	1	1	1	2	3	1	3	2	1	2	5	8	120	3	1	23	25	21	2
3	2	3	3	2	2	1	3	2	2	2	5	7	192	3	2	30	22	30	2
5	1	2	2	2	2	3	1	1	2	1	2	2	120	2	1	24	24	25	2
4	1	2	4	2	2	1	1	2	2	1	5	8	240	3	1	23	24	23	2
4	1	2	2	2	2	1	4	2	2	2	4	7	180	4	2	33	24	32	2
4	1	3	3	2	2	1	1	2	2	2	5	10	240	5	1	22	24	24	2
5	2	1	1	2	1	1	3	2	2	2	6	7	180	3	1	21	17	27	2

## Sheet: codebook
	Features	Description	Values
	Age	A person’s age (year)	1 = Under 40 years (≤ 39), 2 = 40–49 years, 3 = 50–59 years, 4 = 60–69 years, 5 = 70–79 years, 6 = 80 years and older (≥ 80)
	Gender	A person’s sex as male, female	1= Male, 2= Female																	Features	Description	Values
	Race	People having differences and similarities in biological traits deemed by society	1= Malay, 2= Chinese, 3= Indian, 4= Others																	Age	A person’s age (year)	18-82
	Religion	A socio-cultural system of designated behaviors and practices.	1= Islam, 2= Buddhist, 3= Hindu, 4= Christian 5= Others																	Gender	A person’s sex as male, female	1= Male, 2= Female
	Marital	One’s situation with regard to whether one is married, single or widow.	1= Single, 2= Married. 3= Widower/Widow																	Race	People having differences and similarities in biological traits deemed by society	1= Malay, 2= Chinese, 3= Indian, 4= Others
	Education	Level of education a person has completed.	1=Primary, Secondary, 3=Tertiary																	Religion	A socio-cultural system of designated behaviors and practices.	1= Islam, 2= Buddhist, 3= Hindu, 4= Christian 5= Others
	Employment	Legal status and classification of someone in employment.	1=Unemployed, 2=Employed, 3=Self-Employed																	Marital	One’s situation with regard to whether one is married, single or widow.	1= Single, 2= Married. 3= Widower/Widow
	Income	Describes whether a person’s monthly income	1=<1000, 2=1001-2000, 3=2001-3000, 4=3001-4000, 5=4001-5000, 6=>5000																	Education	Level of education a person has completed.	1=Primary, Secondary, 3=Tertiary
	Diabetes	Disease that prevent your body from properly using the energy from the food you eat.	1=Non-Diabetes, 2= Diabetes																	Employment	Legal status and classification of someone in employment.	1=Unemployed, 2=Employed, 3=Self-Employed
	Hypertension	When blood pressure of the arteries is persistently elevated.	1= Non-Hypertension, 2=Hypertension																	Income	Describes whether a person’s monthly income	1=<1000, 2=1001-2000, 3=2001-3000, 4=3001-4000, 5=4001-5000, 6=>5000
	Dyslipidaemia	Abnormal amount of lipids in the blood.	1= Non-Dyslipidemia, 2= Dyslipidemia																	Diabetes	Disease that prevent your body from properly using the energy from the food you eat.	1=Non-Diabetes, 2= Diabetes
	Medication	Number of medications prescribed	1 to 8																	Hypertension	When blood pressure of the arteries is persistently elevated.	1= Non-Hypertension, 2=Hypertension
	Dose	Number of daily doses of medications	1 to 10																	Dyslipidaemia	Abnormal amount of lipids in the blood.	1= Non-Dyslipidemia, 2= Dyslipidemia
	Duration	Duration of treatment (months)	12-480																	Medication	Number of medications prescribed	46235
	Health	Self-reported health status of the patients.	1= Excellent, 2=Very Good 3= Good, 4=Fair, 5=Poor																	Dose	Number of daily doses of medications	46296
	CAMuser	Describes whether a patient uses CAM or not.	1= Non-CAM User, 2= CAM User																	Duration	Duration of treatment (months)	12-480
	T_Nat	Describes whether a patient has positive or negative belief in natural treatment.	1= Negative T_Nat, 2= Positive T_Nat																	Health	Self-reported health status of the patients.	1= Excellent, 2=Very Good 3= Good, 4=Fair, 5=Poor
	T_Par	Describes whether a patient has positive or negative belief in treatment participation.	1= Negative T_Nat, 2= Positive T_Nat																	CAMuser	Describes whether a patient uses CAM or not.	1= Non-CAM User, 2= CAM User
	T_Hol	Describes whether a patient has positive or negative belief in holistic health treatment.	1= Negative T_Nat, 2= Positive T_Nat																	T_Nat	Describes whether a patient has positive or negative belief in natural treatment.	1= Negative T_Nat, 2= Positive T_Nat
	CAMBI	Patients score for proneness to CAM	61to113																	T_Par	Describes whether a patient has positive or negative belief in treatment participation.	1= Negative T_Nat, 2= Positive T_Nat
	Adherence	Describes whether the patient is adherent towards prescribed medication or not.	1= Non-Adherent, 2= Adherent																	T_Hol	Describes whether a patient has positive or negative belief in holistic health treatment.	1= Negative T_Nat, 2= Positive T_Nat
																				CAMBI	Patients score for proneness to CAM	61-113
																				Adherence	Describes whether the patient is adherent towards prescribed medication or not.	1= Non-Adherent, 2= Adherent
